# Supplementary material for: Dysglycemia Shapes Visceral Adipose Tissue’s Response to GIP, GLP-1 and Glucagon in Individuals with Obesity
Source: Metabolites. 2023 Apr 24;13(5):587. doi: 10.3390/metabo13050587 (PMC10224016; doi:10.3390/metabo13050587)
Supplement: Supplementary file 1 [file metabolites-13-00587-s001.zip]

Archive with 1 entries (1 files):
- metabolites-2259430-SI.pdf
